# Supplementary material for: Dysregulated Expression of Arterial MicroRNAs and Their Target Gene Networks in Temporal Arteries of Treatment-Naïve Patients with Giant Cell Arteritis
Source: Int J Mol Sci. 2021 Jun 17;22(12):6520. doi: 10.3390/ijms22126520 (PMC8234166; doi:10.3390/ijms22126520)
Supplement: Supplementary file 1 [file ijms-22-06520-s001.zip]

Archive with 1 entries (1 files):
- ijms-1222347-supplementary.pdf
